# Supplementary material for: Evaluation of Amyotrophic Lateral Sclerosis-Induced Muscle Degeneration Using Magnetic Resonance-Based Relaxivity Contrast Imaging (RCI)
Source: Tomography. 2021 May 5;7(2):169–79. doi: 10.3390/tomography7020015 (PMC8162571; doi:10.3390/tomography7020015)
Supplement: Supplementary file 1 [file tomography-07-00015-s001.zip]

Archive with 3 entries (2 files):
- ClinicalALS_SupplementaryData/
- ClinicalALS_SupplementaryData/ClinicalALS_SDC1.pdf
- ClinicalALS_SupplementaryData/ClinicalALS_SDC2.pdf
